# Supplementary material for: Genome Analysis Identifies a Novel Type III Secretion System (T3SS) Category in Vibrio Species
Source: Microorganisms. 2023 Jan 22;11(2):290. doi: 10.3390/microorganisms11020290 (PMC9967039; doi:10.3390/microorganisms11020290)
Supplement: Supplementary file 1 [file microorganisms-11-00290-s001.zip]

Archive with 1 entries (1 files):
- microorganisms-2155125-supplementary.xlsx
