# Supplementary material for: Genome Analysis Identifies a Novel Type III Secretion System (T3SS) Category in Vibrio Species
Source: Microorganisms. 2023 Jan 22;11(2):290. doi: 10.3390/microorganisms11020290 (PMC9967039; doi:10.3390/microorganisms11020290)
Supplement: Supplementary file 1 [file microorganisms-11-00290-s001.zip › microorganisms-2155125-supplementary.xlsx]

## Sheet: S1 (Genomes containing T3SS)
Strain	Genome Accession Number
Salmonella enterica subsp. enterica serovar Choleraesuis str. SC-B67	AE017220.1
Thiorhodococcus sp. AK35	AONC01000023.1
Escherichia albertii CB9786	AP014856.1
Providencia sneebia DSM 19967	CM001773.1
Providencia rettgeri Dmel1	CM001774.1
Salmonella enterica subsp. arizonae serovar 62:z4,z23:-RSK2980	CP000880.1
Enterobacter sp. R4-368	CP005991.1
Myxococcus fulvus 124B02	CP006003.1
Candidatus Sodalis pierantonius str. SOPE	CP006568.1
Sodalis praecaptivus strain HS1	CP006569.1
Salmonella bongori N268-08	CP006608.1
Yersinia enterocolitica LC20	CP007448.2
Burkholderia multivorans DDS 15A-1	CP008729.1
Vibrio tubiashii ATCC 19109	CP009354.1
Pseudomonas soli strain SJ10	CP009365.1
Pandoraea oxalativorans DSM 23570	CP011253.3
Vibrio sp. 2521-89	CP022353.1
Vibrio aquimaris strain THAF100	CP045350.1
Vibrio sp. THAF191c	CP046162.1
Vibrio coralliilyticus OCN008	CP048693.1
Vibrio cholerae strain SA3G	CP053744.1
Escherichia coli 042	FN554766.1
Photorhabdus aegyptia strain BA1	JFGV01000001.1
Aeromonas veronii AER39	JH815580.1
Proteus vulgaris ATCC 49132	KN150745.1
Chlamydia trachomatis D/UW-3/CX	NC_000117.1
Chlamydophila pneumoniae AR39	NC_002179.2
Chlamydophila pneumoniae J138	NC_002491.1
Yersinia pestis CO92	NC_003143.1
Ralstonia solanacearum GMI1000	NC_003295.1
Chlamydophila caviae GPIC	NC_003361.3
Xanthomonas campestris pv. campestris str. ATCC 33913	NC_003902.1
Yersinia pestis KIM10+	NC_004088.1
Shigella flexneri 2a str. 301	NC_004337.2
Chlamydophila abortus S26/3	NC_004552.2
Vibrio parahaemolyticus RIMD 2210633	NC_004605/NC_004603.1
Salmonella enterica subsp. enterica serovar Typhi str. Ty2	NC_004631.1
Chlamydophila pneumoniae TW-183	NC_005043.1
Chromobacterium violaceum ATCC 12472	NC_005085.1
Candidatus Protochlamydia amoebophila UWE25	NC_005861.2
Yersinia pseudotuberculosis IP 32953	NC_006155.1
Salmonella enterica subsp. enterica serovar Paratyphi A str. ATCC 9150	NC_006511.1
Shigella sonnei Ss046	NC_007384.1
Chlamydia trachomatis A/HAR-13	NC_007429.1
Xanthomonas campestris pv. vesicatoria str. 85-10	NC_007508.1
Shigella dysenteriae Sd197	NC_007606.1
Hahella chejuensis KCTC 2396	NC_007645.1
Anaeromyxobacter dehalogenans 2CP C	NC_007760.1
Rhizobium etli CFN 42	NC_007761.1
Chlamydophila felis Fe/C-56	NC_007899.1
Desulfovibrio vulgaris DP4	NC_008741.1
Acidovorax citrulli AAC00-1	NC_008752.1
Yersinia enterocolitica subsp. enterocolitica 8081	NC_008800.1
Shewanella baltica OS155	NC_009052.1
Anaeromyxobacter sp. Fw109 5	NC_009675.1
Yersinia pseudotuberculosis IP 31758	NC_009708.1
Salmonella enterica subsp. enterica serovar Paratyphi B str. SPB7	NC_010102.1
Chlamydia trachomatis L2b/UCH-1/proctitis	NC_010280.2
Chlamydia trachomatis 434/Bu	NC_010287.1
Proteus mirabilis HI4320	NC_010554.1
Burkholderia ambifaria MC40-6	NC_010557.1
Burkholderia multivorans ATCC 17616	NC_010805.1
Rhizobium etli CIAT 652	NC_010994.1
Anaeromyxobacter sp. K	NC_011145.1
Salmonella enterica subsp. enterica serovar Agona str. SL483	NC_011149.1
Salmonella enterica subsp. enterica serovar Enteritidis str. P125109	NC_011294.1
Escherichia coli UMN026	NC_011751.1
Anaeromyxobacter dehalogenans 2CP 1	NC_011891.1
Salmonella enterica subsp. enterica serovar Paratyphi C str. RKS4594	NC_012125.1
Chlamydia trachomatis B/Jali20/OT	NC_012686.1
Chlamydia trachomatis B/TZ1A828/OT	NC_012687.1
Burkholderia glumae BGR1	NC_012721.2
Edwardsiella ictaluri 93-146	NC_012779.2
Pectobacterium carotovorum subsp. carotovorum PC1	NC_012917.1
Edwardsiella tarda EIB202	NC_013508.1
Citrobacter rodentium ICC168	NC_013716.1
Xanthomonas albilineans GPE PC73	NC_013722.1
Shewanella violacea DSS12	NC_014012.1
Waddlia chondrophila WSU 86-1044	NC_014225.1
Ralstonia solanacearum PSI07	NC_014311.1
Dickeya dadantii 3937	NC_014500.1
Variovorax paradoxus EPS	NC_014931.1
Acidovorax avenae subsp. avenae ATCC 19860	NC_015138.1
Marinomonas mediterranea MMB-1	NC_015276.1
Chlamydophila pecorum E58	NC_015408.1
Ramlibacter tataouinensis TTB310	NC_015677.1
Parachlamydia acanthamoebae UV-7	NC_015702.1
Hyphomicrobium sp. MC1	NC_015717.1
Chlamydia trachomatis L2c	NC_015744.1
Collimonas fungivorans Ter331	NC_015856.1
Xanthomonas axonopodis pv. citrumelo F1	NC_016010.1
Candidatus Chloracidobacterium thermophilum B	NC_016025.1
Pseudovibrio sp. FO-BEG1	NC_016642.1
Salmonella enterica subsp. enterica serovar Typhimurium str. SL1344	NC_016810.1
Sinorhizobium fredii HH103	NC_016812.1
Shigella sonnei 53G	NC_016822.1
Xanthomonas campestris pv. raphani 756C	NC_017271.1
Edwardsiella tarda FL6-60	NC_017309.1
Shigella flexneri 2002017	NC_017328.1
Chlamydia trachomatis A2497	NC_017437.1
Yersinia enterocolitica subsp. palearctica Y11	NC_017564.1
Ralstonia solanacearum Po82	NC_017574.1
Escherichia coli O7:K1 CE10	NC_017646.1
Burkholderia sp. KJ006	NC_017921.1
Bordetella parapertussis Bpp5	NC_018828.1
Bordetella bronchiseptica 253	NC_019382.1
Vibrio parahaemolyticus BB22OP	NC_019971.1
Morganella morganii subsp. morganii KT	NC_020418.1
Edwardsiella piscicida C07-087	NC_020796.1
Xanthomonas axonopodis Xac29-1	NC_020800.1
Salmonella enterica subsp. enterica serovar Cubana str. CFSAN002050	NC_021818.1
Vibrio parahaemolyticus O1:Kuk str. FDA R31	NC_021821.1
Vibrio parahaemolyticus O1:K33 str. CDC K4557	NC_021822.1
Proteus mirabilis BB2000	NC_022000.1
Variovorax paradoxus B4	NC_022247.1
Vibrio alginolyticus NBRC 15630	NC_022349.1
Pandoraea pnomenusa 3kgm	NC_022904.2
Providencia alcalifaciens DSM 30120	NZ_ABXW01000052.1
Achromobacter arsenitoxydans SY8	NZ_AGUF01000051.1
Cystobacter fuscus DSM2262	NZ_ANAH02000027.1
Burkholderia kururiensis M130	NZ_ANSK01000005.1
Neochlamydia sp. S13	NZ_AP017977.1
Chitinimonas koreensis DSM17726	NZ_ATZZ01000019.1
Cupriavidus sp. Amp6	NZ_AUFE01000136.1
Vibrio harveyi E385	NZ_AYKI01000011.1
Achromobacter sp. DH1f	NZ_AYMF01000012.1
Acetobacter cibinongensis 4H 1	NZ_BAMV01000007.1
Acetobacter indonesiensis 5H 1	NZ_BAMW01000005.1
Verrucomicrobium sp. BvORR106	NZ_BATR01000020.1
Paraburkholderia acidipaludis NBRC 101816	NZ_BAXZ01000004.1
Paraburkholderia caledonica NBRC 102488	NZ_BAYE01000014.1
Paraburkholderia kururiensis subsp. thiooxydans NBRC 107107	NZ_BBJI01000032.1
Desulfovibrio vulgaris str. Hildenborough	NZ_CABHLV010000002.1
Burkholderia vietnamiensis LMG 10929	NZ_CADETD010000017.1
Burkholderia glumae LMG 2196 = ATCC 33617	NZ_CADFCU010000003.1
Chromobacterium sp. C-61	NZ_CAEE01000916.1
Candidatus Glomeribacter gigasporarum BEG34	NZ_CAFB01000038.1
Brenneria goodwinii strain OBR1	NZ_CGIG01000001.1
Brenneria sp. EniD312	NZ_CM001230.1
Salmonella enterica subsp. houtenae str. ATCC BAA-1581	NZ_CM001471.1
Xanthomonas cassavae CFBP 4642	NZ_CM002139.1
Burkholderia glumae PG1	NZ_CP002581.1
Sodalis sp. HS1	NZ_CP006569.1
Sphingomonas sanxanigenens DSM19645 NX02	NZ_CP006644.1
Xanthomonas citri subsp. citri A306	NZ_CP006857.1
Vibrio parahaemolyticus UCM-V493	NZ_CP007005.1
Shigella flexneri G1663	NZ_CP007037.1
Pseudomonas cichorii JBC1	NZ_CP007039.1
Xanthomonas oryzae pv. oryzae PXO86	NZ_CP007166.1
Yersinia similis 228	NZ_CP007230.1
Burkholderia cenocepacia DWS 37E-2	NZ_CP007780.1
Burkholderia cenocepacia DDS 22E-1	NZ_CP007784.1
Xanthomonas translucens pv. Undulosa Xtu 4699	NZ_CP008714.1
Providencia stuartii ATCC 33672	NZ_CP008920.1
Yersinia pseudotuberculosis ATCC 6904	NZ_CP008943.1
Xanthomonas citri subsp. citri 5208	NZ_CP009028.1
Xanthomonas citri subsp. citri AW13	NZ_CP009031.1
Vibrio coralliilyticus OCN014	NZ_CP009264.1
Burkholderia gladioli ATCC 10248	NZ_CP009322.1
Cedecea neteri SSMD04	NZ_CP009451.1
Pandoraea pnomenusa DSM 16536	NZ_CP009553.3
Vibrio coralliilyticus RE98	NZ_CP009617.1
Yersinia pseudotuberculosis PB1/+	NZ_CP009780.1
Yersinia pseudotuberculosis YPIII	NZ_CP009792.1
Burkholderia ambifaria AMMD	NZ_CP009800.1
Pseudoalteromonas sp. OCN003	NZ_CP009889.1
Yersinia pestis Angola	NZ_CP009935.1
Collimonas arenae Cal35	NZ_CP009962.1
Pandoraea pulmonicola DSM 16583	NZ_CP010310.2
Bordetella pertussis 137	NZ_CP010323.1
Pandoraea sputorum DSM 21091	NZ_CP010431.2
Pandoraea apista TF80G25	NZ_CP011279.2
Pandoraea apista AU2161	NZ_CP011501.1
Archangium gephyra strain DSM2261	NZ_CP011509.1
Pandoraea thiooxydans DSM 25325	NZ_CP011568.3
Pandoraea faecigallinarum DSM 23572	NZ_CP011807.3
Xanthomonas oryzae pv. Oryzicola B8-12	NZ_CP011955.1
Xanthomonas oryzae pv. Oryzicola BLS279	NZ_CP011956.1
Achromobacter xylosoxidans MN001	NZ_CP012046.1
Shigella sonnei CFSAN030807	NZ_CP023645.1
Salmonella enterica subsp. enterica serovar Bareilly str. CFSAN000189	NZ_CP034177.1
Chlamydia muridarum Nigg	NZ_CP063055.1
Myxococcus xanthus DK1622	NZ_CP065375.1
Salmonella enterica subsp. enterica serovar Typhimurium strain NCCP16345	NZ_CP068696.1
Succinatimonas hippei YIT12066	NZ_GL830966.1
Castellaniella defragrans 65Phen	NZ_HG916765.1
Xanthomonas arboricola pv. Celebensis.NCPPB 1832	NZ_HG999365.1
Luteimonas huabeiensis HB2	NZ_JAAN01000043.1
Burkholderia thailandensis 2002721643	NZ_JAWA01000140.1
Burkholderia thailandensis E254	NZ_JAWC01000204.1
Bilophila sp. 4 1 30	NZ_JH114231.1
Yokenella regensburgei ATCC 43003	NZ_JH417874.1
Acidovorax oryzae ATCC 19882	NZ_JMKU01000028.1
Bilophila wadsworthia ATCC49260	NZ_JNJP01000026.1
Succinivibrio dextrinosolvens H5	NZ_JNKL01000019.1
Endozoicomonas numazuensis	NZ_JOKH01000001.1
Chromobacterium haemolyticum DSM 19808	NZ_JONK01000039.1
Achromobacter sp. Rta	NZ_JPYO01000036.1
Chromobacterium piscinae ND17	NZ_JTGE01000109.1
Chromobacterium subtsugae F49	NZ_JWJN01000002.1
Succinimonas amylolytica DSM2873	NZ_KB899637.1
Xanthomonas arboricola pv. Celebensis.NCPPB 1630	NZ_KL638871.1
Yersinia ruckeri ATCC 29473	NZ_KN150747.1
Microvirga vignae BR3299	NZ_LCYG01000058.1
Vibrio pectenicida 99-46-Y	NZ_VTXC01000062.1/NZ_VTXC01000022.1
Xanthomonas oryzae pv. Oryzicola BXOR1	CP011957.1
Yersinia aldovae ATCC 35236	ACCB01000024.1
Yersinia bercovieri ATCC 43970	AALC02000104.1

## Sheet: S2 (T3SS Core Proteins)
T3SS name	T3SS family	Strain	Strain		Nucleotide	Nucleotide type	SctC	SctJ	SctN	SctQ	SctR	SctS	SctT	SctU	SctV
Acet	-	Acetobacter indonesiensis 5H 1	Acetobacter_indonesiensis_5H_1	Acetobacter_indonesiensis_5H_1_Acet	NZ_BAMW01000005.1	whole genome shotgun		WP_052948142.1	WP_048844562.1	WP_048844560.1	WP_048844559.1	WP_048844558.1	WP_048844557.1	WP_048844556.1	WP_048844570.1
Ach	-	Achromobacter arsenitoxydans SY8	Achromobacter_arsenitoxydans_SY8	Achromobacter_arsenitoxydans_SY8_Ach	NZ_AGUF01000051.1	whole genome shotgun	WP_008163290.1	WP_008163314.1	WP_008163306.1	WP_008163303.1	WP_008163301.1	WP_008163300.1	WP_008163299.1	WP_043518426.1	WP_008163351.1
Aci-c	-	Acidovorax oryzae ATCC 19882	Acidovorax_oryzae_ATCC_19882	Acidovorax_oryzae_ATCC_19882_Aci-c	NZ_JMKU01000028.1	whole genome shotgun	WP_026433880.1	WP_019701366.1	WP_035226545.1	WP_026433708.1	WP_013593006.1	WP_013593005.1	WP_035208273.1	WP_026433705.1	WP_026433706.1
Aer-p	Ysc	Aeromonas veronii AER39	Aeromonas_veronii_AER39	Aeromonas_veronii_AER39_Aer-p	JH815580.1	whole genome shotgun	EKB16855.1	EKB16848.1	EKB16874.1	EKB16877.1	EKB16878.1	EKB16879.1	EKB16880.1	EKB16881.1	EKB16868.1
Anamyx	-	Anaeromyxobacter dehalogenans 2CP C	Anaeromyxobacter_dehalogenans_2CP_C	Anaeromyxobacter_dehalogenans_2CP_C_Anamyx	NC_007760.1	complete sequence	WP_011419745.1	WP_011419765.1	WP_011420652.1	WP_011419764.1	WP_011419762.1	WP_011419761.1	WP_011419760.1	WP_011419759.1	WP_011419758.1
Bil	-	Bilophila wadsworthia ATCC49260	Bilophila_wadsworthia_ATCC49260	Bilophila_wadsworthia_ATCC49260_Bil	NZ_JNJP01000026.1	whole genome shotgun	WP_029435693.1	WP_029435690.1	WP_005029293.1	WP_029435687.1	WP_009379588.1	WP_005029245.1	WP_029435702.1	WP_029435703.1	WP_029435701.1
Bor	-	Bordetella bronchiseptica 253	Bordetella_bronchiseptica_253	Bordetella_bronchiseptica_253_Bor	NC_019382.1	complete sequence	WP_015064185.1	WP_015064191.1	WP_015064189.1	WP_015064188.1	WP_003809905.1	WP_003809907.1	WP_003809909.1	WP_015064187.1	WP_003809872.1
Bre-c	-	Brenneria goodwinii strain OBR1	Brenneria_goodwinii_strain_OBR1	Brenneria_goodwinii_strain_OBR1_Bre-c	NZ_CGIG01000001.1	whole genome shotgun	WP_048639069.1	WP_048639960.1	WP_048639084.1	WP_048639087.1	WP_048639088.1	WP_048639089.1	WP_048639090.1	WP_048639091.1	WP_048639082.1
T3S2-c	Hrc2	Burkholderia thailandensis 2002721643	Burkholderia_thailandensis_2002721643	Burkholderia_thailandensis_2002721643_T3S2-c	NZ_JAWA01000140.1	whole genome shotgun	WP_011401022.1	WP_011401011.1	WP_009895977.1	WP_009895996.1	WP_009895997.1	WP_009895999.1	WP_009895973.1	WP_009895991.1	WP_009895993.1
T3S3-c	Inv-mxi-spa	Burkholderia thailandensis 2002721643	Burkholderia_thailandensis_2002721643	Burkholderia_thailandensis_2002721643_T3S3-c	NZ_JAWA01000025.1	whole genome shotgun	WP_011401042.1	WP_009896106.1	WP_009896119.1	WP_009896123.1	WP_009896125.1	WP_004187417.1	WP_025370189.1	WP_009896146.1	WP_009896117.1
Chldi-c	Chlamydiales	Chlamydia muridarum Nigg	Chlamydia_muridarum_Nigg	Chlamydia_muridarum_Nigg_Chldi-c	NZ_CP063055.1	chromosome, complete genome	WP_010904262.1	WP_010231746.1	WP_010229194.1	WP_010229202.1	WP_010232273.1	WP_010231754.1	WP_010231757.1	WP_010230256.1	WP_010230254.1
Chldo-c	Chlamydiales	Chlamydophila pneumoniae AR39	Chlamydophila_pneumoniae_AR39	Chlamydophila_pneumoniae_AR39_Chldo-c	NC_002179.2	complete sequence	WP_010883340.1	WP_010883465.1	WP_010883345.1	WP_010883342.1	WP_010883462.1	WP_010883461.1	WP_010883460.1	WP_010882970.1	WP_010882971.1
Cpi1-c	-	Chromobacterium sp. C-61	Chromobacterium_sp._C-61	Chromobacterium_sp._C-61_Cpi1-c	NZ_CAEE01000916.1	whole genome shotgun	WP_039755815.1	WP_019102192.1	WP_019103511.1	WP_039755167.1	WP_019104575.1	WP_019104573.1	WP_019104572.1	WP_019104571.1	WP_019103513.1
Cup-c	-	Cupriavidus sp. Amp6	Cupriavidus_sp._Amp6	Cupriavidus_sp._Amp6_Cup-c	NZ_AUFE01000136.1	whole genome shotgun	WP_029050368.1	WP_035878804.1	WP_035878801.1	WP_029050253.1	WP_029050252.1	WP_029050421.1	WP_029050285.1	WP_029050256.1	WP_029050255.1
Cyst	-	Cystobacter fuscus DSM2262	Cystobacter_fuscus_DSM2262	Cystobacter_fuscus_DSM2262_Cyst	NZ_ANAH02000027.1	whole genome shotgun		WP_002624769.1	WP_002624772.1	WP_002624775.1	WP_002624777.1	WP_002624778.1	WP_002624779.1	WP_002624780.1	WP_002624994.1
Edw-c	Ssa-esc	Edwardsiella ictaluri 93-146	Edwardsiella_ictaluri_93-146	Edwardsiella_ictaluri_93-146_Edw-c	NC_012779.2	complete sequence	WP_015870340.1	WP_015870333.1	WP_015870354.1		WP_015870357.1	WP_015870358.1	WP_015870359.1	WP_015870360.1	WP_015870355.1
Endoz	-	Endozoicomonas numazuensis	Endozoicomonas_numazuensis	Endozoicomonas_numazuensis_Endoz	NZ_JOKH01000001.1	whole genome shotgun	WP_034832344.1	WP_051785738.1	WP_034834433.1	WP_034833828.1	WP_051785907.1	WP_034833827.1	WP_051785906.1	WP_034833826.1	WP_034832355.1
ETT2-c	Inv-mxi-spa	Escherichia albertii CB9786	Escherichia_albertii_CB9786	Escherichia_albertii_CB9786_ETT2-c	AP014856.1	complete genome	BAT40607.1	BAT40591.1	BAT40604.1	BAT40601.1	BAT40600.1	BAT40599.1		BAT40597.1	BAT40605.1
LEE-c	Ssa-esc	Escherichia albertii CB9786	Escherichia_albertii_CB9786	Escherichia_albertii_CB9786_LEE-c	AP014856.1	complete genome	BAT41845.1	BAT41847.1	BAT41852.1		BAT41837.1	BAT41838.1	BAT41839.1	BAT41840.1	BAT41851.1
Lutei	-	Luteimonas huabeiensis HB2	Luteimonas_huabeiensis_HB2	Luteimonas_huabeiensis_HB2_Lutei	NZ_JAAN01000043.1	whole genome shotgun		WP_052338503.1	WP_024891891.1	WP_024891902.1		WP_024891904.1	WP_024891905.1	WP_024891906.1	WP_052338507.1
Rhi	Rhizobiales	Microvirga vignae BR3299	Microvirga_vignae_BR3299	Microvirga_vignae_BR3299_Rhi	NZ_LCYG01000058.1	whole genome shotgun		WP_047191093.1	WP_047191091.1	WP_052954918.1	WP_047191089.1	WP_047191088.1	WP_047191087.1	WP_047191086.1	WP_047189331.1
Myx	Myxococcus	Myxococcus xanthus DK1622	Myxococcus_xanthus_DK1622	Myxococcus_xanthus_DK1622_Myx	NZ_CP065375.1	chromosome, complete genome	WP_011552585.1	WP_011552514.1	WP_011552517.1	WP_011552520.1	WP_020477619.1	WP_002637061.1	WP_011552523.1	WP_011552524.1	WP_011552535.1
Pand1	Inv-mxi-spa	Pandoraea faecigallinarum DSM 23572	Pandoraea_faecigallinarum_DSM_23572	Pandoraea_faecigallinarum_DSM_23572_Pand1	NZ_CP011807.3	chromosome, complete genome	WP_047908632.1	WP_047906545.1	WP_047906550.1	WP_047906553.1	WP_047906554.1	WP_047908634.1	WP_047906555.1	WP_047908635.1	WP_047906549.1
Pand2	Ssa-esc	Pandoraea faecigallinarum DSM 23572	Pandoraea_faecigallinarum_DSM_23572	Pandoraea_faecigallinarum_DSM_23572_Pand2	NZ_CP011807.3	chromosome, complete genome	WP_047908781.1	WP_047908779.1	WP_047907066.1		WP_047907070.1	WP_047907071.1	WP_047908782.1	WP_047908783.1	WP_047907065.1
T3S12	Hrc2	Paraburkholderia acidipaludis NBRC 101816	Paraburkholderia_acidipaludis_NBRC_101816	Paraburkholderia_acidipaludis_NBRC_101816_T3S12	NZ_BAXZ01000004.1	whole genome shotgun	WP_043201338.1	WP_027793975.1	WP_027793977.1	WP_027793969.1	WP_027793968.1	WP_027793967.1	WP_027793979.1	WP_027793972.1	WP_027793971.1
T3S1-c	Hrc2	Paraburkholderia caledonica NBRC 102488	Paraburkholderia_caledonica_NBRC_102488	Paraburkholderia_caledonica_NBRC_102488_T3S1-c	NZ_BAYE01000014.1	whole genome shotgun	WP_042319325.1	WP_027779218.1	WP_027779220.1	WP_042319320.1	WP_027779213.1	WP_020070023.1	WP_027779222.1	WP_027779216.1	WP_027779215.1
T3S1-c	Hrc2	Paraburkholderia kururiensis subsp. thiooxydans NBRC 107107	Paraburkholderia_kururiensis_subsp._thiooxydans_NBRC_107107	Paraburkholderia_kururiensis_subsp._thiooxydans_NBRC_107107_T3S1-c	NZ_BBJI01000032.1	whole genome shotgun	WP_042303478.1	WP_042303484.1	WP_042303481.1	WP_042303525.1	WP_017775656.1	WP_017775655.1	WP_042303480.1	WP_042303486.1	WP_042303487.1
Pho-c	Ysc	Photorhabdus aegyptia strain BA1	Photorhabdus_aegyptia_strain_BA1	Photorhabdus_aegyptia_strain_BA1_Pho-c	JFGV01000001.1	whole genome shotgun	EYU17340.1	EYU17333.1	EYU17351.1	EYU17348.1	EYU17347.1	EYU17346.1	EYU17345.1	EYU17344.1	EYU17357.1
Pro	-	Proteus vulgaris ATCC 49132	Proteus_vulgaris_ATCC_49132	Proteus_vulgaris_ATCC_49132_Pro	KN150745.1	whole genome shotgun	KGA57223.1	KGA57310.1	KGA57343.1	KGA57115.1	KGA57232.1	KGA57171.1	KGA57338.1	KGA57222.1	KGA57117.1
Prov1	-	Providencia alcalifaciens DSM 30120	Providencia_alcalifaciens_DSM_30120	Providencia_alcalifaciens_DSM_30120_Prov1	NZ_ABXW01000052.1	whole genome shotgun	WP_006659719.1	WP_039862004.1	WP_006659715.1	WP_006659712.1	WP_006659711.1	WP_006659710.1	WP_006659709.1	WP_006659708.1	WP_006659717.1
PseAlt1	-	Pseudoalteromonas sp. OCN003	Pseudoalteromonas_sp._OCN003	Pseudoalteromonas_sp._OCN003_PseAlt1	NZ_CP009889.1	chromosome 2, complete sequence	WP_040135514.1	WP_040135505.1	WP_040136941.1	WP_040135553.1	WP_010558990.1	WP_040136943.1	WP_040135555.1	WP_040135557.1	WP_040135547.1
Pse-c	Ysc	Pseudomonas soli strain SJ10	Pseudomonas_soli_strain_SJ10	Pseudomonas_soli_strain_SJ10_Pse-c	CP009365.1	complete sequence		AIN59257.1	AIN59248.1	AIN59250.1	AIN59251.1	AIN59252.1		AIN59253.1	AIN59242.1
SPI1-c	Inv-mxi-spa	Salmonella bongori N268-08	Salmonella_bongori_N268-08	Salmonella_bongori_N268-08_SPI1-c	CP006608.1	complete sequence	AGR60106.1	AGR60080.1	AGR60102.1	AGR60099.1	AGR60098.1	AGR60097.1	AGR60096.1	AGR60095.1	AGR60104.1
SPI2-c	Ssa-esc	Salmonella enterica subsp. enterica serovar Typhimurium strain NCCP16345	Salmonella_enterica_subsp._enterica_serovar_Typhimurium_strain_NCCP16345	Salmonella_enterica_subsp._enterica_serovar_Typhimurium_strain_NCCP16345_SPI2-c	NZ_CP068696.1	chromosome, complete genome	WP_000261284.1	WP_000862874.1	WP_000787213.1	WP_000944192.1	WP_000056367.1	WP_000999982.1	WP_000068764.1	WP_235176191.1	WP_001258231.1
She-c	Ssa-esc	Shewanella violacea DSS12	Shewanella_violacea_DSS12	Shewanella_violacea_DSS12_She-c	NC_014012.1	complete sequence	WP_013051536.1	WP_013051517.1	WP_013051510.1		WP_013051506.1	WP_013051505.1	WP_013051504.1	WP_013051503.1	WP_013051511.1
SSR1-c	Inv-mxi-spa	Sodalis praecaptivus strain HS1	Sodalis_praecaptivus_strain_HS1	Sodalis_praecaptivus_strain_HS1_SSR1-c	CP006569.1	chromosome, complete genome	AHF78193.1	AHF78198.1	AHF78189.1	AHF78186.1	AHF78185.1	AHF78184.1	AHF78183.1	AHF78182.1	AHF78191.1
SSR2-c	Inv-mxi-spa	Sodalis praecaptivus strain HS1	Sodalis_praecaptivus_strain_HS1	Sodalis_praecaptivus_strain_HS1_SSR2-c	CP006569.1	chromosome, complete genome	AHF75683.1	AHF75698.1	AHF75686.1	AHF75689.1	AHF75690.1	AHF75691.1	AHF75692.1	AHF75693.1	AHF75684.1
SSR3-c	Ssa-esc	Sodalis praecaptivus strain HS1	Sodalis_praecaptivus_strain_HS1	Sodalis_praecaptivus_strain_HS1_SSR3-c	CP006569.1	chromosome, complete genome	AHF76773.1	AHF76786.1	AHF76792.1	AHF76795.1	AHF76796.1	AHF76797.1	AHF76798.1	AHF76799.1	AHF76791.1
Sph	-	Sphingomonas sanxanigenens DSM19645 NX02	Sphingomonas_sanxanigenens_DSM19645_NX02	Sphingomonas_sanxanigenens_DSM19645_NX02_Sph	NZ_CP006644.1	chromosome, complete genome	WP_025293050.1	WP_025293054.1	WP_025293057.1	WP_025293044.1	WP_025293043.1	WP_025293042.1	WP_025293041.1	WP_025293047.1	WP_047100059.1
Var-c	-	Variovorax paradoxus EPS	Variovorax_paradoxus_EPS	Variovorax_paradoxus_EPS_Var-c	NC_014931.1	complete sequence	WP_041943990.1	WP_041943039.1	WP_013543341.1	WP_013543352.1	WP_013543353.1	WP_013543350.1	WP_013543339.1	WP_013543338.1	WP_013543351.1
T3SS1	Ysc	Vibrio alginolyticus NBRC 15630	Vibrio_alginolyticus_NBRC_15630	Vibrio_alginolyticus_NBRC_15630_T3SS1	NC_022349.1	chromosome 1, complete genome	WP_021033911.1	WP_005377203.1	WP_017821332.1	WP_005377234.1	WP_005377232.1	WP_005377227.1	WP_017821335.1	WP_005387129.1	WP_005388163.1
T3SS3	-	Vibrio aquimaris strain THAF100	Vibrio_aquimaris_strain_THAF100	Vibrio_aquimaris_strain_THAF100_T3SS3	CP045350.1	chromosome, complete genome	QFT26250.1	QFT26235.1	QFT26228.1	QFT26225.1	QFT26257.1	QFT26256.1	QFT26255.1	QFT26254.1	QFT26229.1
T3SS2	Hrc1	Vibrio cholerae strain SA3G	Vibrio_cholerae_strain_SA3G	Vibrio_cholerae_strain_SA3G_T3SS2	CP053744.1	chromosome 1, complete genome	QKU55560.1	QKU55537.1	QKU55561.1	QKU55554.1	QKU55557.1	QKU57063.1	QKU55558.1	QKU55550.1	QKU55549.1
T3SS3	-	Vibrio coralliilyticus OCN008	Vibrio_coralliilyticus_OCN008	Vibrio_coralliilyticus_OCN008_T3SS3	CP048693.1	chromosome 1, complete genome	QIJ84998.1	QIJ85019.1	QIJ85027.1	QIJ85030.1	QIJ84990.1	QIJ84991.1	QIJ84992.1	QIJ84993.1	QIJ85026.1
T3SS1	Ysc	Vibrio harveyi E385	Vibrio_harveyi_E385	Vibrio_harveyi_E385_T3SS1	NZ_AYKI01000011.1	whole genome shotgun	WP_005450276.1	WP_005441767.1	WP_152163566.1	WP_029789053.1	WP_005426130.1	WP_005441784.1	WP_005441782.1	WP_005450246.1	WP_005450235.1
T3SS2	Hrc1	Vibrio pectenicida 99-46-Y	Vibrio_pectenicida_99-46-Y	Vibrio_pectenicida_99-46-Y_T3SS2	NZ_VTXC01000062.1	whole genome shotgun	WP_125322957.1		WP_125322958.1	WP_125322489.1	WP_125322954.1	WP_125322961.1	WP_125322955.1	WP_171362073.1	WP_171362072.1
T3SS3	-	Vibrio pectenicida 99-46-Y	Vibrio_pectenicida_99-46-Y	Vibrio_pectenicida_99-46-Y_T3SS3	NZ_VTXC01000022.1	whole genome shotgun	WP_171360913.1	WP_171360897.1	WP_171362242.1	WP_171362240.1	WP_125320921.1	WP_125320920.1	WP_171360916.1	WP_171360915.1	WP_171362243.1
T3SS2	Hrc1	Vibrio sp. 2521-89	Vibrio_sp._2521-89	Vibrio_sp._2521-89_T3SS2	CP022353.1	chromosome 1, complete genome	ASK55142.1	ASK55116.1	ASK55143.1	ASK55135.1	ASK55139.1	ASK55145.1	ASK55140.1	ASK55130.1	ASK55129.1
T3SS3	-	Vibrio sp. THAF191c	Vibrio_sp._THAF191c	Vibrio_sp._THAF191c_T3SS3	CP046162.1	chromosome, complete genome	QGN69833.1	AIU66833.1	QGN69798.1	QGN69795.1	QGN69841.1	QGN69840.1	QGN69839.1	QGN69838.1	QGN69799.1
T3SS1	Ysc	Vibrio tubiashii ATCC 19109	Vibrio_tubiashii_ATCC_19109	Vibrio_tubiashii_ATCC_19109_T3SS1	CP009354.1	chromosome 1, complete genome	AIW14397.1		AIW14376.1	AIW14379.1	AIW14380.1	AIW14381.1	AIW14382.1	AIW14383.1	AIW14370.1
Xan-c	Hrc2	Xanthomonas citri subsp. citri 5208	Xanthomonas_citri_subsp._citri_5208	Xanthomonas_citri_subsp._citri_5208_Xan-c	NZ_CP009028.1	chromosome, complete genome	WP_011050301.1		WP_011050299.1	WP_033480118.1	WP_003485742.1	WP_002802878.1	WP_003485764.1	WP_011050296.1	WP_011050295.1
Yer3	Ssa-esc	Yersinia pseudotuberculosis IP 32953	Yersinia_pseudotuberculosis_IP_32953	Yersinia_pseudotuberculosis_IP_32953_Yer3	NC_006155.1	complete sequence	WP_011191567.1	WP_011191572.1	WP_002209046.1	WP_011191576.1	WP_002209050.1	WP_002209051.1	WP_002209052.1	WP_011191577.1	WP_011191574.1
Ysa-c	Inv-mxi-spa	Yersinia ruckeri ATCC 29473	Yersinia_ruckeri_ATCC_29473	Yersinia_ruckeri_ATCC_29473_Ysa-c	NZ_KN150747.1	whole genome shotgun	WP_038244568.1	WP_004722128.1	WP_004722110.1	WP_038244561.1	WP_004722106.1	WP_004722103.1	WP_004722099.1	WP_004722097.1	WP_038244565.1
Yok1	-	Yokenella regensburgei ATCC 43003	Yokenella_regensburgei_ATCC_43003	Yokenella_regensburgei_ATCC_43003_Yok1	NZ_JH417874.1	whole genome shotgun	WP_006820287.1	WP_006820293.1	WP_006820283.1	WP_040904049.1	WP_006820279.1	WP_006820278.1	WP_006820276.1	WP_038257141.1	WP_006820285.1
T3SS2	Hrc1	Vibrio coralliilyticus ATCC BAA-450	Vibrio_coralliilyticus_ATCC_BAA-450	Vibrio_coralliilyticus_ATCC_BAA-450_T3SS2	ACZN01000014.1	contig 67, whole genome shotgun			EEX34256.1		EEX34252.1	EEX34251.1		EEX34249.1	EEX34245.1
T3SS3	-	Vibrio coralliilyticus ATCC BAA-450	Vibrio_coralliilyticus_ATCC_BAA-450	Vibrio_coralliilyticus_ATCC_BAA-450_T3SS3	ACZN01000018.1	contig 71, whole genome shotgun	EEX31112.1	EEX31084.1	EEX31076.1	EEX31073.1	EEX31119.1	EEX31118.1	EEX31117.1	EEX31116.1	EEX31077.1
T3SS2	Hrc1	Vibrio parahaemolyticus RIMD 2210633	Vibrio_parahaemolyticus_RIMD_2210633	Vibrio_parahaemolyticus_RIMD_2210633_T3SS2	NC_004605	chromosome 2, complete genome	WP_005478227.1		WP_005463220.1	WP_005463203.1	WP_005478169.1	WP_005463231.1	WP_005478260.1	WP_005478398.1	WP_005463197.1
T3SS1	Ysc	Vibrio parahaemolyticus RIMD 2210633	Vibrio_parahaemolyticus_RIMD_2210633	Vibrio_parahaemolyticus_RIMD_2210633_T3SS1	NC_004603	chromosome 1, complete genome	WP_011105906.1	WP_005477718.1	WP_005477722.1	WP_011105899.1	WP_005377232.1	WP_005464497.1	WP_005464642.1	WP_005477705.1	WP_005464675.1

## Sheet: S3 (Genomic positions of T3SS c
Strain	Accession Number	Start of T3SS cluster	End of T3SS cluster
Vibrio tubiashii ATCC 19109	CP009354.1	1984194	2018715
Vibrio sp. 2521-89	CP022353.1	943597	987966
Vibrio THAF 64	CP045355.1	1761730	1817585
Vibrio pectenicida 99-46-Y	NZ_VTXC01000062.1	60	19977
Vibrio pectenicida 99-46-Y	NZ_VTXC01000022.1	892	23373
Vibrio parahaemolyticus RIMD 2210633	NC_004605	1403593	1449484
Vibrio parahaemolyticus RIMD 2210633	NC_004603.1	1774890	1810573
Vibrio harveyi E385	NZ_AYKI01000011.1	630279	664670
Vibrio coralliilyticus OCN008	CP048693.1	2593020	2635907
Vibrio cholerae strain SA3G	CP053744.1	1167424	1212341
Vibrio aquimaris strain THAF100	CP045350.1	1564219	1594286
Vibrio alginolyticus NBRC 15630	NC_022349.1	821297	854873
Shewanella violacea DSS12	NC_014012.1	2559326	2591291
Pandoraea faecigallinarum DSM 23572	NZ_CP011807.3	919437	938351
Yersinia pseudotuberculosis IP 32953	NC_006155.1	377235	395694
Edwardsiella ictaluri 93-146	NC_012779.2	929614	955850
Sodalis praecaptivus strain HS1	CP006569.1	1959005	1982466
Escherichia albertii CB9786	AP014856.1	4282061	4317969
Salmonella enterica subsp. enterica serovar Typhimurium strain NCCP16345	NZ_CP068696.1	3051012	3076334

## Sheet: S4(Validated effectors)
T3SSs type	NCBI accession number	Effector name	Species	Source	Function
Ysc	WP_005320777.1	AcrV	Aeromonas salmonicida	vfdb	-
Ysc	WP_005320615.1	AexT	Aeromonas salmonicida	vfdb	Host cytoskeleton
Ysc	WP_005320780.1	AopB	Aeromonas salmonicida	vfdb	-
Ysc	WP_005320781.1	AopD	Aeromonas salmonicida	vfdb	-
Ysc	WP_005321607.1	AopH	Aeromonas salmonicida	vfdb	Host cytoskeleton/Host immune signaling
Ysc	WP_005321178.1	AopO	Aeromonas salmonicida	vfdb	Host cytoskeleton
Ysc	CAJ57379.1	AopP	Aeromonas salmonicida	vfdb	Host immune signaling
Ysc	WP_011899436.1	Ati2	Aeromonas salmonicida	vfdb	Host cytoskeleton
inv-mxi-spi	WP_010989068.1	AvrA	Salmonella enterica	vfdb	Host immune signaling
inv-mxi-spi	WP_004533397.1	BipB	Burkholderia pseudomallei	vfdb	-
inv-mxi-spi	WP_004203135.1	BipC	Burkholderia pseudomallei	vfdb	-
inv-mxi-spi	WP_004188590.1	BipD	Burkholderia pseudomallei	vfdb	-
inv-mxi-spi	WP_004528810.1	BopA	Burkholderia pseudomallei	vfdb	-
Ysc	WP_010930824.1	BopB	Bordetella pertussis	vfdb	-
inv-mxi-spi	WP_011205634.1	BopC	Burkholderia pseudomallei	vfdb	-
Ysc	WP_010929841.1	BopC	Bordetella pertussis	vfdb	-
Ysc	WP_010930825.1	BopD	Bordetella pertussis	vfdb	-
inv-mxi-spi	WP_004528812.1	BopE	Burkholderia pseudomallei	vfdb	-
Ysc	WP_010930827.1	BopN	Bordetella pertussis	vfdb	-
Ysc	WP_003820049.1	Bsp22	Bordetella pertussis	vfdb	-
ssa-esc	WP_000087467.1	CesD	Escherichia coli	vfdb	-
ssa-esc	WP_000228583.1	CesD2	Escherichia coli	vfdb	-
ssa-esc	WP_001003065.1	CesF	Escherichia coli	vfdb	-
ssa-esc	WP_000098793.1	CesT	Escherichia coli	vfdb	-
inv-mxi-spi	WP_009934508.1	ChbP	Burkholderia pseudomallei	vfdb	-
ssa-esc	AAN07916	Cif	Escherichia coli	vfdb	-
chlamydia	NP_220093	CopB	Chlamydia trachomatis	vfdb	-
chlamydia	NP_220383	CopB2	Chlamydia trachomatis	vfdb	-
chlamydia	NP_220094	CopD	Chlamydia trachomatis	vfdb	-
chlamydia	NP_220382	CopD2	Chlamydia trachomatis	vfdb	-
chlamydia	NP_219592	CopN	Chlamydia trachomatis	vfdb	Gatekeeper of T3SS secretion
chlamydia	NP_219734.1	CpoS	Chlamydia trachomatis	vfdb	-
chlamydia	WP_009871950.1	CT584	Chlamydia trachomatis	vfdb	-
chlamydia	NP_220138	CT621	Chlamydia trachomatis	vfdb	-
chlamydia	NP_220139	CT622	Chlamydia trachomatis	vfdb	-
chlamydia	WP_010725368.1	CT847	Chlamydia trachomatis	vfdb	-
ssa-esc	WP_000381516.1	EspA	Escherichia coli	vfdb	-
ssa-esc	NP_218133	EspA	Escherichia coli	vfdb	-
ssa-esc	AAC38396	EspB	Escherichia coli	vfdb	Host cytoskeleton
ssa-esc	WP_001092000.1	EspB	Escherichia coli	vfdb	-
ssa-esc	NP_218398.1	EspB	Escherichia coli	vfdb	-
ssa-esc	NP_218132.1	EspC	Escherichia coli	vfdb	-
ssa-esc	WP_000935759	EspD	Escherichia coli	vfdb	-
ssa-esc	NP_218131	EspD	Escherichia coli	vfdb	-
ssa-esc	NP_218381	EspE	Escherichia coli	vfdb	-
ssa-esc	WP_000931693.1	EspF	Escherichia coli	vfdb	-
ssa-esc	NP_218382	EspF	Escherichia coli	vfdb	Host cytoskeleton/Apoptosis inhibition
ssa-esc	WP_010904784.1	EspF(U)	Escherichia coli	vfdb	Host cytoskeleton/Apoptosis inhibition
ssa-esc	WP_000604316.1	EspG	Escherichia coli	vfdb	Host cytoskeleton/Host cell trafficking
ssa-esc	NP_218383	EspG	Escherichia coli	vfdb	Host cytoskeleton
ssa-esc	NP_214803	EspG3	Escherichia coli	vfdb	-
ssa-esc	WP_001302249.1	EspH	Escherichia coli	vfdb	Host cytoskeleton
ssa-esc	WP_001302249.1	EspH	Escherichia coli	vfdb	Host cytoskeleton
ssa-esc	NP_218384	EspH	Escherichia coli	vfdb	-
ssa-esc	WP_000022458.1	EspJ	Escherichia coli	vfdb	Host cytoskeleton
ssa-esc	NP_218395	EspJ	Escherichia coli	vfdb	Host cytoskeleton
ssa-esc	WP_000938118.1	EspK	Escherichia coli	vfdb	-
ssa-esc	NP_218396.1	EspK	Escherichia coli	vfdb	-
ssa-esc	NP_218397	EspL	Escherichia coli	vfdb	-
ssa-esc	WP_000081129.1	EspL1	Escherichia coli	vfdb	-
ssa-esc	WP_001121629.1	EspL2	Escherichia coli	vfdb	-
ssa-esc	WP_000627910.1	EspL4	Escherichia coli	vfdb	-
ssa-esc	WP_001144877.1	EspM1	Escherichia coli	vfdb	-
ssa-esc	WP_001132157.1	EspM2	Escherichia coli	vfdb	-
ssa-esc	NP_309588	EspN	Escherichia coli	vfdb	-
ssa-esc	NP_309594	EspO	Escherichia coli	vfdb	-
ssa-esc	NP_309848.1	EspO	Escherichia coli	vfdb	-
ssa-esc	NP_218366	EspR	Escherichia coli	vfdb	-
ssa-esc	WP_000671689.1	EspR1	Escherichia coli	vfdb	-
ssa-esc	WP_000484279.1	EspR3	Escherichia coli	vfdb	-
ssa-esc	WP_000484243.1	EspR4	Escherichia coli	vfdb	-
ssa-esc	CAX32470	EspT	Escherichia coli	vfdb	Host cytoskeleton/Host immune signaling
ssa-esc	WP_001301665.1	EspW	Escherichia coli	vfdb	Host cytoskeleton
ssa-esc	WP_010904627.1	EspX/NleL	Escherichia coli	vfdb	-
ssa-esc	WP_000129338.1	EspX1	Escherichia coli	vfdb	-
ssa-esc	WP_010904544.1	EspX2	Escherichia coli	vfdb	-
ssa-esc	WP_001270084.1	EspX5	Escherichia coli	vfdb	-
ssa-esc	WP_000535069.1	EspX6	Escherichia coli	vfdb	-
ssa-esc	WP_001304001.1	EspY1	Escherichia coli	vfdb	-
ssa-esc	WP_000868321.1	EspY2	Escherichia coli	vfdb	-
ssa-esc	WP_000978349.1	EspY3	Escherichia coli	vfdb	-
ssa-esc	WP_000225947.1	EspY4	Escherichia coli	vfdb	-
ssa-esc	WP_000386949.1	EspZ	Escherichia coli	vfdb	Apoptosis inhibition
Ysc	NP_252530	ExoS	Pseudomonas aeruginosa	vfdb	-
Ysc	NP_248734	ExoT	Pseudomonas aeruginosa	vfdb	-
Ysc	WP_003134060.1	ExoU	Pseudomonas aeruginosa	vfdb	-
Ysc	NP_250881	ExoY	Pseudomonas aeruginosa	vfdb	-
ssa-esc	WP_000492638.1	Map	Escherichia coli	vfdb	Host cytoskeleton/Apoptosis inhibition
inv-mxi-spi	WP_000601043.1	IcsB	Shigella flexneri	vfdb	Apoptosis inhibition
inv-mxi-spi	WP_010921638.1	Ipa4.5	Shigella flexneri	vfdb	-
inv-mxi-spi	WP_005083511.1	IpaA	Shigella flexneri	vfdb	Host cytoskeleton
inv-mxi-spi	WP_000552054.1	IpaB	Shigella flexneri	vfdb	Host cell trafficking/Host immune signaling
inv-mxi-spi	WP_000405472.1	IpaC	Shigella flexneri	vfdb	Host cytoskeleton
inv-mxi-spi	WP_001028032.1	IpaD	Shigella flexneri	vfdb	Host immune signalling
inv-mxi-spi	WP_000597731.1	IpaH1.4	Shigella flexneri	vfdb	-
inv-mxi-spi	WP_000597736.1	IpaH2.5	Shigella flexneri	vfdb	-
inv-mxi-spi	WP_010921637.1	IpaH7.8	Shigella flexneri	vfdb	Host cell trafficking/Host immune signaling
inv-mxi-spi	WP_011114775.1	IpaH9.8	Shigella flexneri	vfdb	Host immune signalling
inv-mxi-spi	WP_005059304.1	IpaJ	Shigella flexneri	vfdb	Host cell trafficking
inv-mxi-spi	WP_001166523.1	IpgB1	Shigella flexneri	vfdb	Host cytoskeleton
inv-mxi-spi	WP_000901798.1	IpgB2	Shigella flexneri	vfdb	Host cytoskeleton/Host immune signaling
inv-mxi-spi	WP_000548322.1	IpgD	Shigella flexneri	vfdb	Host cell trafficking/Host immune signaling
ssa-esc	WP_001025672.1	NleA	Escherichia coli	vfdb	Host cell trafficking
ssa-esc	EIQ72111	NleA	Escherichia coli	vfdb	Host cell trafficking/Host immune signaling
ssa-esc	WP_000953022.1	NleB1	Escherichia coli	vfdb	Apoptosis inhibition
ssa-esc	WP_000950813.1	NleB2	Escherichia coli	vfdb	Apoptosis inhibition
ssa-esc	WP_000701340.1	NleC	Escherichia coli	vfdb	Host immune signaling
ssa-esc	WP_001247926.1	NleD	Escherichia coli	vfdb	Host immune signaling
ssa-esc	WP_000609742.1	NleE	Escherichia coli	vfdb	Host immune signaling
ssa-esc	WP_000938103.1	NleF	Escherichia coli	vfdb	Host cell trafficking/Host immune signaling/Apoptosis inhibition
ssa-esc	WP_010904670.1	NleG7	Escherichia coli	vfdb	-
ssa-esc	WP_000951026.1	NleH1	Escherichia coli	vfdb	Host immune signaling
ssa-esc	WP_000950979.1	NleH2	Escherichia coli	vfdb	Host immune signaling
ssa-esc	WP_000900547.1	SopA	Escherichia coli	vfdb	-
inv-mxi-spi	WP_000612175.1	OrgC	Salmonella enterica	vfdb	-
inv-mxi-spi	WP_001046939.1	OspB	Shigella flexneri	vfdb	Host immune signaling
inv-mxi-spi	WP_001026857.1	OspC1	Shigella flexneri	vfdb	Host immune signaling
inv-mxi-spi	WP_000701108.1	OspC2	Shigella flexneri	vfdb	-
inv-mxi-spi	WP_000701105.1	OspC3	Shigella flexneri	vfdb	Host immune signalling
inv-mxi-spi	WP_011114722.1	OspC4	Shigella flexneri	vfdb	-
inv-mxi-spi	WP_000026470.1	OspD1	Shigella flexneri	vfdb	-
inv-mxi-spi	WP_005061014.1	OspD2	Shigella flexneri	vfdb	-
inv-mxi-spi	WP_010921642.1	OspD3	Shigella flexneri	vfdb	Cytotoxicity
inv-mxi-spi	WP_000957716.1	OspE1	Shigella flexneri	vfdb	Host cytoskeleton
inv-mxi-spi	WP_000957712.1	OspE2	Shigella flexneri	vfdb	Host cytoskeleton
inv-mxi-spi	WP_001121867.1	OspF	Shigella flexneri	vfdb	Host immune signalling
inv-mxi-spi	WP_000705601.1	OspG	Shigella flexneri	vfdb	Host immune signalling
inv-mxi-spi	WP_000607008.1	OspI	Shigella flexneri	vfdb	Host immune signalling
ssa-esc	NP_310742.1	TccP	Escherichia coli	vfdb	Host cytoskeleton
ssa-esc	WP_010989047.1	GogB	Salmonella enterica	vfdb	Host immune signaling
chlamydia	NP_220192	pkn5	Chlamydia trachomatis	vfdb	-
chlamydia	NP_219591	scc1	Chlamydia trachomatis	vfdb	-
chlamydia	NP_220091	scc2	Chlamydia trachomatis	vfdb	-
chlamydia	NP_220182	scc4	Chlamydia trachomatis	vfdb	-
ssa-esc	WP_001123045.1	PipB	Salmonella enterica	vfdb	-
ssa-esc	WP_001738474.1	PipB2	Salmonella enterica	vfdb	Host cell trafficking
inv-mxi-spi	WP_000258811.1	SipA	Salmonella enterica	vfdb	Host cytoskeleton
inv-mxi-spi	WP_000245788.1	SipB	Salmonella enterica	vfdb	Host immune signaling/Apoptosis inhibition
inv-mxi-spi	WP_000909019.1	SipC	Salmonella enterica	vfdb	Host cytoskeleton/Host cell trafficking
inv-mxi-spi	WP_000932246.1	SipD	Salmonella enterica	vfdb	-
inv-mxi-spi	WP_000482001.1	SlrP	Salmonella enterica	vfdb	Host immune signaling
inv-mxi-spi	WP_000703998.1	SopA	Salmonella enterica	vfdb	-
ssa-esc	WP_001520468.1	SifA	Salmonella enterica	vfdb	Host cytoskeleton/Host cell trafficking
inv-mxi-spi	WP_001166946.1	SopB	Salmonella enterica	vfdb	Host cytoskeleton/Apoptosis inhibition/Host immune signaling
inv-mxi-spi	WP_001145543.1	SopD	Salmonella enterica	vfdb	-
ssa-esc	WP_001122926.1	SifB	Salmonella enterica	vfdb	-
inv-mxi-spi	WP_000182072.1	SopE2	Salmonella enterica	vfdb	Host cytoskeleton/Host immune signaling
inv-mxi-spi	WP_000922300.1	SptP	Salmonella enterica	vfdb	Host cytoskeleton
ssa-esc	WP_001145561.1	SopD2	Salmonella enterica	vfdb	Host cell trafficking
ssa-esc	WP_001676648.1	SpvB	Salmonella enterica	vfdb	Host cytoskeleton
ssa-esc	WP_001122242.1	SpvC	Salmonella enterica	vfdb	Host immune signalling
ssa-esc	WP_000094422.1	SseB	Salmonella enterica	vfdb	-
ssa-esc	WP_001079760.1	SseC	Salmonella enterica	vfdb	-
ssa-esc	WP_000388323.1	SseD	Salmonella enterica	vfdb	-
ssa-esc	WP_000249606.1	SseE	Salmonella enterica	vfdb	-
ssa-esc	WP_000690718.1	SseF	Salmonella enterica	vfdb	Host cell trafficking
ssa-esc	WP_000805851.1	SseG	Salmonella enterica	vfdb	Host cell trafficking
ssa-esc	WP_001533476.1	SseI	Salmonella enterica	vfdb	Host cytoskeleton
ssa-esc	WP_001131430.1	SseJ	Salmonella enterica	vfdb	Host cell trafficking
ssa-esc	WP_010989090.1	SseK1	Salmonella enterica	vfdb	Apoptosis inhibition/Host immune signaling
ssa-esc	WP_010989041.1	SseK2	Salmonella enterica	vfdb	Apoptosis inhibition/Host immune signaling
inv-mxi-spi	WP_000481981.1	SspH1	Salmonella enterica	vfdb	Host immune signalling
ssa-esc	WP_014343870.1	SseL	Salmonella enterica	vfdb	Host immune signalling
inv-mxi-spi	WP_001147134.1	SteA	Salmonella enterica	vfdb	-
inv-mxi-spi	WP_001540100.1	SteB	Salmonella enterica	vfdb	-
ssa-esc	WP_001115840.1	SspH2	Salmonella enterica	vfdb	Host cytoskeleton
chlamydia	NP_219969	Tarp	Chlamydia trachomatis	vfdb	-
ssa-esc	WP_001116926.1	SteC	Salmonella enterica	vfdb	Host cytoskeleton
chlamydia	WP_010725304.1	TmeA	Chlamydia trachomatis	vfdb	-
Hrc1	WP_011106491.1	VgpA	Vibrio parahaemolyticus, vibrio cholerae	Matsuda et al 2019	Gatekeeper of T3SS secretion
Hrc1	WP_170320149.1	VgpB	Vibrio parahaemolyticus, vibrio cholerae	Matsuda et al 2019	Gatekeeper of T3SS secretion
inv-mxi-spi	WP_000103365.1	VgrG	Shigella flexneri	vfdb	-
inv-mxi-spi	WP_001195004.1	virA	Shigella flexneri	vfdb	Host cell trafficking
Ysc	WP_005464635	VopB1	Vibrio parahaemolyticus	Hu et al 2017	-
Hrc1	WP_005463181.1	VopB2	Vibrio parahaemolyticus	Hu et al 2017	-
Hrc1	AGB12576.1	VopC	Vibrio parahaemolyticus	Hu et al 2017	Host cytoskeleton
Ysc	WP_005464399	VopD	Vibrio parahaemolyticus	Hu et al 2017	-
Hrc1	WP_005478342.1	VopD2	Vibrio parahaemolyticus	Hu et al 2017	-
Hrc1	WP_000866508	VopE	Vibrio cholerae	Hu et al 2017	Host immune signaling
Hrc1	WP_000472887	VopF	Vibrio cholerae	Hu et al 2017	-
Hrc1	WP_001121751.1	VopG	Vibrio cholerae	Hu et al 2017	-
Hrc1	KNA56191.1	VopH	Vibrio cholerae	Hu et al 2017	Gatekeeper of T3SS secretion
Hrc1	WP_000920496.1	VopK	Vibrio cholerae	Hu et al 2017	-
Hrc1	QGG36248.1	VopL	Vibrio parahaemolyticus	Matsuda et al 2019	Host cytoskeleton
Hrc1	BAC62671.1	VopO	Vibrio parahaemolyticus	Hu et al 2017	Host cytoskeleton
Ysc	WP_005464333	VopQ	Vibrio parahaemolyticus	Hu et al 2017	-
Ysc	WP_005464656.1	VopR	Vibrio parahaemolyticus	secretepdb	-
Ysc	WP_005464511.1	VopS	Vibrio parahaemolyticus	Hu et al 2017	-
Hrc1	WP_005463241	VopT	Vibrio parahaemolyticus	Hu et al 2017	Cytotoxicity
Hrc1	WP_011106489	VopV	Vibrio parahaemolyticus	Hu et al 2017	Host cytoskeleton
Hrc1	WP_000909015.1	VopW	Vibrio parahaemolyticus	Hu et al 2017	-
Hrc1	WP_001024704	VopX	Vibrio cholerae	Hu et al 2017	-
Hrc1	WP_000564893.1	VopY	Vibrio cholerae	Hu et al 2017	-
Hrc1	WP_001105335.1	VopZ	Vibrio cholerae	Hu et al 2017	Host immune signaling
Ysc	WP_005479246	VPA0450	Vibrio parahaemolyticus	Hu et al 2017	-
Hrc1	WP_005463140.1	VPA1380	Vibrio parahaemolyticus	Hu et al 2017	Cytotoxicity
Ysc	WP_011105896	VrcV	Vibrio parahaemolyticus	Hu et al 2017	-
Ysc	WP_002229754.1	YopE	Yersinia Pestis	vfdb	Host cytoskeleton/Host immune signaling
Ysc	WP_002213287.1	YopJ	Yersinia Pestis	vfdb	Host immune signaling/Apoptosis inhibition
Ysc	WP_002213007.1	YopK	Yersinia Pestis	vfdb	Host immune signaling
Ysc	WP_002229779.1	YopM	Yersinia Pestis	vfdb	Host immune signaling/Apoptosis inhibition
Ysc	WP_002213290.1	YopO	Yersinia Pestis	vfdb	Host cytoskeleton
Ysc	WP_002213006.1	YopT	Yersinia Pestis	vfdb	Host cytoskeleton
Ysc	WP_002213278.1	YopH	Yersinia Pestis	vfdb	Host cytoskeleton

## Sheet: S5(Putative T3SS3 effectors)
homologous group	species	protein accession number	protein annotation	hit in experimentally validated effector database
group01	Vibrio aquimaris strain THAF100 chromosome	QFT26240.1	Protein kinase domain protein	MULTISPECIES: type III secretion systems effector SseF
group01	Vibrio coralliilyticus OCN008 chromosome I	QIJ85008.1	hypothetical protein	MULTISPECIES: type III secretion systems effector SseF
group01	Vibrio coralliilyticus strain 58 chromosome I	AIW18855.1	hypothetical protein	MULTISPECIES: type III secretion systems effector SseF
group01	Vibrio coralliilyticus strain 58 chromosome I	ANW22902.1	hypothetical protein	MULTISPECIES: type III secretion systems effector SseF
group01	Vibrio coralliilyticus strain OCN014 chromosome 1	AIU66825.1	hypothetical protein	MULTISPECIES: type III secretion systems effector SseF
group01	Vibrio coralliilyticus strain RE22 chromosome 1	AXN30457.1	hypothetical protein	MULTISPECIES: type III secretion systems effector SseF
group01	Vibrio coralliilyticus strain S2052 chromosome 1	QOU31052.1	hypothetical protein	MULTISPECIES: type III secretion systems effector SseF
group01	Vibrio pectenicida	WP_171360901.1	hypothetical protein	MULTISPECIES: type III secretion systems effector SseF
group01	Vibrio sp. THAF191c chromosome	QGN69823.1	hypothetical protein	MULTISPECIES: type III secretion systems effector SseF
group01	Vibrio sp. THAF191d chromosome	QGM34321.1	hypothetical protein	MULTISPECIES: type III secretion systems effector SseF
group01	Vibrio sp. THAF64 chromosome	QFT36420.1	hypothetical protein	MULTISPECIES: type III secretion systems effector SseF
group02	Vibrio aquimaris strain THAF100 chromosome	QFT26224.1	outer protein D	MULTISPECIES: SPI-2 type III secretion system effector SopD2
group02	Vibrio coralliilyticus OCN008 chromosome I	QIJ85031.1	hypothetical protein	MULTISPECIES: SPI-2 type III secretion system effector SopD2
group02	Vibrio coralliilyticus strain 58 chromosome I	AIW18830.1	hypothetical protein	MULTISPECIES: SPI-2 type III secretion system effector SopD2
group02	Vibrio coralliilyticus strain 58 chromosome I	ANW22935.1	hypothetical protein	MULTISPECIES: SPI-2 type III secretion system effector SopD2
group02	Vibrio coralliilyticus strain RE22 chromosome 1	AXN30432.1	hypothetical protein	MULTISPECIES: SPI-2 type III secretion system effector SopD2
group02	Vibrio coralliilyticus strain S2052 chromosome 1	QOU31026.1	hypothetical protein	MULTISPECIES: SPI-2 type III secretion system effector SopD2
group02	Vibrio coralliilyticus strain SNUTY-1 chromosome I	ARC92204.1	hypothetical protein	MULTISPECIES: SPI-2 type III secretion system effector SopD2
group02	Vibrio sp. THAF191c chromosome	QGN69794.1	secreted effector protein SifA	MULTISPECIES: SPI-2 type III secretion system effector E3 ubiquitin transferase SspH2
group02	Vibrio sp. THAF191d chromosome	QGM34292.1	secreted effector protein SifA	MULTISPECIES: SPI-2 type III secretion system effector E3 ubiquitin transferase SspH2
group02	Vibrio sp. THAF64 chromosome	QFT36391.1	secreted effector protein SifA	MULTISPECIES: SPI-2 type III secretion system effector E3 ubiquitin transferase SspH2
group03	Vibrio aquimaris strain THAF100 chromosome	QFT26387.1	secreted effector protein SseJ	MULTISPECIES: SPI-2 type III secretion system effector SseJ
group03	Vibrio pectenicida	WP_171361031.1	SGNH/GDSL hydrolase family protein	MULTISPECIES: SPI-2 type III secretion system effector SseJ
group04	Vibrio aquimaris strain THAF100 chromosome	QFT25447.1	ion channel	MULTISPECIES: SPI-2 type III secretion system effector PipB
group04	Vibrio coralliilyticus OCN008 chromosome I	QIJ82904.1	potassium transporter Kef	MULTISPECIES: SPI-2 type III secretion system effector PipB
group04	Vibrio coralliilyticus strain 58 chromosome I	ANW23742.1	potassium transporter Kef	MULTISPECIES: SPI-2 type III secretion system effector PipB
group04	Vibrio coralliilyticus strain OCN014 chromosome 1	AIU67644.1	potassium transporter Kef	MULTISPECIES: SPI-2 type III secretion system effector PipB
group04	Vibrio coralliilyticus strain RE22 chromosome 1	AXN32594.1	potassium transporter Kef	MULTISPECIES: SPI-2 type III secretion system effector PipB
group04	Vibrio coralliilyticus strain RE98 chromosome 1	AIW18031.1	potassium transporter Kef	MULTISPECIES: SPI-2 type III secretion system effector PipB
group04	Vibrio coralliilyticus strain S2052 chromosome 1	QOU30196.1	pentapeptide-repeat-containing-protein	MULTISPECIES: SPI-2 type III secretion system effector PipB
group04	Vibrio coralliilyticus strain SNUTY-1 chromosome I	ARC91506.1	potassium transporter Kef	MULTISPECIES: SPI-2 type III secretion system effector PipB
group04	Vibrio pectenicida	WP_171359592.1	pentapeptide-repeat-containing-protein	MULTISPECIES: SPI-2 type III secretion system effector PipB
group04	Vibrio sp. THAF191c chromosome	QGN68910.1	ion channel	MULTISPECIES: SPI-2 type III secretion system effector PipB
group04	Vibrio sp. THAF191d chromosome	QGM33408.1	ion channel	MULTISPECIES: SPI-2 type III secretion system effector PipB
group04	Vibrio sp. THAF64 chromosome	QFT35509.1	ion channel	MULTISPECIES: SPI-2 type III secretion system effector PipB
group05	Vibrio aquimaris strain THAF100 chromosome	QFT26242.1	secreted effector protein SseD	MULTISPECIES: SPI-2 type III secretion system translocon protein SseD
group05	Vibrio coralliilyticus OCN008 chromosome I	QIJ85006.1	pathogeneicity island effector protein	MULTISPECIES: SPI-2 type III secretion system translocon protein SseD
group05	Vibrio coralliilyticus strain 58 chromosome I	ANW22900.1	pathogeneicity island effector protein	MULTISPECIES: SPI-2 type III secretion system translocon protein SseD
group05	Vibrio coralliilyticus strain OCN014 chromosome 1	AIU66823.1	pathogeneicity island effector protein	MULTISPECIES: SPI-2 type III secretion system translocon protein SseD
group05	Vibrio coralliilyticus strain RE22 chromosome 1	AXN30459.1	pathogeneicity island effector protein	MULTISPECIES: SPI-2 type III secretion system translocon protein SseD
group05	Vibrio coralliilyticus strain RE98 chromosome 1	AIW18857.1	pathogeneicity island effector protein	MULTISPECIES: SPI-2 type III secretion system translocon protein SseD
group05	Vibrio coralliilyticus strain S2052 chromosome 1	QOU31054.1	pathogeneicity island effector protein	MULTISPECIES: SPI-2 type III secretion system translocon protein SseD
group05	Vibrio coralliilyticus strain SNUTY-1 chromosome I	ARC92225.1	pathogeneicity island effector protein	MULTISPECIES: SPI-2 type III secretion system translocon protein SseD
group05	Vibrio pectenicida	WP_125321583.1	pathogeneicity island effector protein	MULTISPECIES: SPI-2 type III secretion system translocon protein SseD
group05	Vibrio sp. THAF191c chromosome	QGN69825.1	secreted effector protein SseD	MULTISPECIES: SPI-2 type III secretion system translocon protein SseD
group05	Vibrio sp. THAF191d chromosome	QGM34323.1	secreted effector protein SseD	MULTISPECIES: SPI-2 type III secretion system translocon protein SseD
group05	Vibrio sp. THAF64 chromosome	QFT36422.1	secreted effector protein SseD	MULTISPECIES: SPI-2 type III secretion system translocon protein SseD
group06	Vibrio aquimaris strain THAF100 chromosome	QFT26244.1	Tetratricopeptide-repeat-protein	MULTISPECIES: SycD/LcrH family type III secretion system chaperone CesD
group06	Vibrio coralliilyticus OCN008 chromosome I	QIJ85004.1	CesD/SycD/LcrH-family-type-III-secretion-system-chaperone	MULTISPECIES: SycD/LcrH family type III secretion system chaperone CesD
group06	Vibrio coralliilyticus strain 58 chromosome I	ANW22898.1	CesD/SycD/LcrH-family-type-III-secretion-system-chaperone	MULTISPECIES: SycD/LcrH family type III secretion system chaperone CesD
group06	Vibrio coralliilyticus strain OCN014 chromosome 1	AIU66821.1	type II secretion protein	MULTISPECIES: SycD/LcrH family type III secretion system chaperone CesD
group06	Vibrio coralliilyticus strain RE22 chromosome 1	AXN30461.1	CesD/SycD/LcrH-family-type-III-secretion-system-chaperone	MULTISPECIES: SycD/LcrH family type III secretion system chaperone CesD
group06	Vibrio coralliilyticus strain RE98 chromosome 1	AIW18859.1	type II secretion protein	MULTISPECIES: SycD/LcrH family type III secretion system chaperone CesD
group06	Vibrio coralliilyticus strain S2052 chromosome 1	QOU31056.1	SycD/LcrH-family-type-III-secretion-system-chaperone	MULTISPECIES: SycD/LcrH family type III secretion system chaperone CesD
group06	Vibrio coralliilyticus strain SNUTY-1 chromosome I	ARC92227.1	CesD/SycD/LcrH-family-type-III-secretion-system-chaperone	MULTISPECIES: SycD/LcrH family type III secretion system chaperone CesD
group06	Vibrio pectenicida	WP_171360904.1	SycD/LcrH-family-type-III-secretion-system-chaperone	MULTISPECIES: SycD/LcrH family type III secretion system chaperone CesD
group06	Vibrio sp. THAF191c chromosome	QGN69827.1	Anaphase-promoting-complex,-cyclosome,-subunit-3	MULTISPECIES: SycD/LcrH family type III secretion system chaperone CesD
group06	Vibrio sp. THAF191d chromosome	QGM34325.1	Anaphase-promoting-complex,-cyclosome,-subunit-3	MULTISPECIES: SycD/LcrH family type III secretion system chaperone CesD
group06	Vibrio sp. THAF64 chromosome	QFT36424.1	Anaphase-promoting-complex,-cyclosome,-subunit-3	MULTISPECIES: SycD/LcrH family type III secretion system chaperone CesD
group07	Vibrio coralliilyticus OCN008 chromosome I	QIJ85023.1	chaperone SicP	MULTISPECIES: type III secretion system LEE chaperone CesT
group07	Vibrio coralliilyticus strain RE98	AIW18838.1	molecular chaperone Tir	MULTISPECIES: type III secretion system LEE chaperone CesT
group07	Vibrio coralliilyticus strain 58 chromosome I	ANW22927.1	molecular chaperone Tir	MULTISPECIES: type III secretion system LEE chaperone CesT
group07	Vibrio coralliilyticus strain OCN014 chromosome 1	AIU66840.1	molecular chaperone Tir	MULTISPECIES: type III secretion system LEE chaperone CesT
group07	Vibrio coralliilyticus strain RE22 chromosome 1	AXN30440.1	chaperone SicP	MULTISPECIES: type III secretion system LEE chaperone CesT
group07	Vibrio coralliilyticus strain S2052 chromosome 1	QOU31034.1	chaperone SicP	MULTISPECIES: type III secretion system LEE chaperone CesT
group07	Vibrio coralliilyticus strain SNUTY-1 chromosome I	ARC92210.1	molecular chaperone Tir	MULTISPECIES: type III secretion system LEE chaperone CesT
group07	Vibrio sp. THAF191c chromosome	QGN69802.1	chaperone SicP	MULTISPECIES: type III secretion system LEE chaperone CesT
group07	Vibrio sp. THAF191d chromosome	QGM34300.1	chaperone SicP	MULTISPECIES: type III secretion system LEE chaperone CesT
group07	Vibrio sp. THAF64 chromosome	QFT36399.1	chaperone SicP	MULTISPECIES: type III secretion system LEE chaperone CesT
group07	Vibrio pectenicida	WP_171360894.1	chaperone SicP	MULTISPECIES: type VI secretion system tip protein VgrG
group08	Vibrio aquimaris strain THAF100 chromosome	QFT26245.1	secreted effector protein SseB	MULTISPECIES: SPI-2 type III secretion system translocon protein SseB
group08	Vibrio coralliilyticus OCN008 chromosome I	QIJ85003.1	secretion protein EspA	MULTISPECIES: SPI-2 type III secretion system translocon protein SseB
group08	Vibrio coralliilyticus strain 58 chromosome I	ANW22897.1	secretion protein EspA	MULTISPECIES: SPI-2 type III secretion system translocon protein SseB
group08	Vibrio coralliilyticus strain OCN014 chromosome 1	AIU66820.1	secretion protein EspA	MULTISPECIES: SPI-2 type III secretion system translocon protein SseB
group08	Vibrio coralliilyticus strain RE22 chromosome 1	AXN30462.1	secretion protein EspA	MULTISPECIES: SPI-2 type III secretion system translocon protein SseB
group08	Vibrio coralliilyticus strain RE98 chromosome 1	AIW18860.1	secretion protein EspA	MULTISPECIES: SPI-2 type III secretion system translocon protein SseB
group08	Vibrio coralliilyticus strain S2052 chromosome 1	QOU31057.1	secretion protein EspA	MULTISPECIES: SPI-2 type III secretion system translocon protein SseB
group08	Vibrio coralliilyticus strain SNUTY-1 chromosome I	ARC92228.1	secretion protein EspA	MULTISPECIES: SPI-2 type III secretion system translocon protein SseB
group08	Vibrio pectenicida	WP_171360906.1	secretion protein EspA	MULTISPECIES: SPI-2 type III secretion system translocon protein SseB
group08	Vibrio sp. THAF191c chromosome	QGN69828.1	secreted effector protein SseB	MULTISPECIES: SPI-2 type III secretion system translocon protein SseB
group08	Vibrio sp. THAF191d chromosome	QGM34326.1	secreted effector protein SseB	MULTISPECIES: SPI-2 type III secretion system translocon protein SseB
group08	Vibrio sp. THAF64 chromosome	QFT36425.1	secreted effector protein SseB	MULTISPECIES: SPI-2 type III secretion system translocon protein SseB
group09	Vibrio aquimaris strain THAF100 chromosome	QFT26246.1	secreted effector protein SseB	MULTISPECIES: SPI-2 type III secretion system translocon protein SseB
group09	Vibrio coralliilyticus OCN008 chromosome I	QIJ85002.1	secretion protein EspA	MULTISPECIES: SPI-2 type III secretion system translocon protein SseB
group09	Vibrio coralliilyticus strain 58 chromosome I	ANW22896.1	secretion protein EspA	MULTISPECIES: SPI-2 type III secretion system translocon protein SseB
group09	Vibrio coralliilyticus strain OCN014 chromosome 1	AIU66819.1	secretion protein EspA	MULTISPECIES: SPI-2 type III secretion system translocon protein SseB
group09	Vibrio coralliilyticus strain RE22 chromosome 1	AXN30463.1	secretion protein EspA	MULTISPECIES: SPI-2 type III secretion system translocon protein SseB
group09	Vibrio coralliilyticus strain RE98 chromosome 1	AIW18861.1	secretion protein EspA	MULTISPECIES: SPI-2 type III secretion system translocon protein SseB
group09	Vibrio coralliilyticus strain S2052 chromosome 1	QOU31058.1	secretion protein EspA	MULTISPECIES: SPI-2 type III secretion system translocon protein SseB
group09	Vibrio coralliilyticus strain SNUTY-1 chromosome I	ARC92229.1	secretion protein EspA	MULTISPECIES: SPI-2 type III secretion system translocon protein SseB
group09	Vibrio pectenicida	WP_171360908.1	secretion protein EspA	MULTISPECIES: SPI-2 type III secretion system translocon protein SseB
group09	Vibrio sp. THAF191c chromosome	QGN69829.1	secreted effector protein SseB	MULTISPECIES: SPI-2 type III secretion system translocon protein SseB
group09	Vibrio sp. THAF191d chromosome	QGM34327.1	secreted effector protein SseB	MULTISPECIES: SPI-2 type III secretion system translocon protein SseB
group09	Vibrio sp. THAF64 chromosome	QFT36426.1	secreted effector protein SseB	MULTISPECIES: SPI-2 type III secretion system translocon protein SseB
group10	Vibrio aquimaris strain THAF100 chromosome	QFT26243.1	secreted effector protein SseC	MULTISPECIES: SPI-2 type III secretion system translocon protein SseC
group10	Vibrio coralliilyticus OCN008 chromosome I	QIJ85005.1	type III secretion system translocon protein	MULTISPECIES: SPI-2 type III secretion system translocon protein SseC
group10	Vibrio coralliilyticus strain 58 chromosome I	ANW22899.1	secretion protein	MULTISPECIES: SPI-2 type III secretion system translocon protein SseC
group10	Vibrio coralliilyticus strain OCN014 chromosome 1	AIU66822.1	secretion protein	MULTISPECIES: SPI-2 type III secretion system translocon protein SseC
group10	Vibrio coralliilyticus strain RE22 chromosome 1	AXN30460.1	type III secretion system translocon protein	MULTISPECIES: SPI-2 type III secretion system translocon protein SseC
group10	Vibrio coralliilyticus strain RE98 chromosome 1	AIW18858.1	secretion protein	MULTISPECIES: SPI-2 type III secretion system translocon protein SseC
group10	Vibrio coralliilyticus strain S2052 chromosome 1	QOU31055.1	type III secretion system translocon protein	MULTISPECIES: SPI-2 type III secretion system translocon protein SseC
group10	Vibrio coralliilyticus strain SNUTY-1 chromosome I	ARC92226.1	secretion protein	MULTISPECIES: SPI-2 type III secretion system translocon protein SseC
group10	Vibrio pectenicida	WP_171360903.1	type III secretion system translocon protein	MULTISPECIES: SPI-2 type III secretion system translocon protein SseC
group10	Vibrio sp. THAF191c chromosome	QGN69826.1	secreted effector protein SseC	MULTISPECIES: SPI-2 type III secretion system translocon protein SseC
group10	Vibrio sp. THAF191d chromosome	QGM34324.1	secreted effector protein SseC	MULTISPECIES: SPI-2 type III secretion system translocon protein SseC
group10	Vibrio sp. THAF64 chromosome	QFT36423.1	secreted effector protein SseC	MULTISPECIES: SPI-2 type III secretion system translocon protein SseC
group11	Vibrio coralliilyticus OCN008 chromosome I	QIJ85024.1	hypothetical protein	autophagy evasion T3SS effector BopA
group11	Vibrio coralliilyticus strain 58 chromosome I	ANW22928.1	hypothetical protein	autophagy evasion T3SS effector BopA
group11	Vibrio coralliilyticus strain OCN014 chromosome 1	AIU66841.1	hypothetical protein	autophagy evasion T3SS effector BopA
group11	Vibrio coralliilyticus strain RE22 chromosome 1	AXN30439.1	hypothetical protein	autophagy evasion T3SS effector BopA
group11	Vibrio coralliilyticus strain RE98 chromosome 1	AIW18837.1	hypothetical protein	autophagy evasion T3SS effector BopA
group11	Vibrio coralliilyticus strain S2052 chromosome 1	QOU31033.1	hypothetical protein	autophagy evasion T3SS effector BopA
group11	Vibrio coralliilyticus strain SNUTY-1 chromosome I	ARC92209.1	hypothetical protein	autophagy evasion T3SS effector BopA
group11	Vibrio sp. THAF191c chromosome	QGN69801.1	SicP binding protein	autophagy evasion T3SS effector BopA
group11	Vibrio sp. THAF191d chromosome	QGM34299.1	SicP binding protein	autophagy evasion T3SS effector BopA
group11	Vibrio aquimaris strain THAF100 chromosome	QFT26231.1	hypothetical protein	MULTISPECIES: SPI-1 type III secretion system effector SopD
group11	Vibrio sp. THAF64 chromosome	QFT36398.1	SicP binding protein	autophagy evasion T3SS effector BopA
group12	Vibrio aquimaris strain THAF100 chromosome	QFT26054.1	hypothetical protein	type III secretion system effector BopC
group12	Vibrio pectenicida	WP_171361011.1	hypothetical protein	type III secretion system effector BopC
group13	Vibrio aquimaris strain THAF100 chromosome	QFT26666.1	Calmodulin-sensitive-adenylate-cyclase-precursor	adenylate cyclase
group13	Vibrio pectenicida	WP_171362101.1	adenylate cyclase	adenylate cyclase
group14	Vibrio coralliilyticus OCN008 chromosome I	QIJ85317.1	tetratricopeptide repeat protein	type III secretion low calcium response chaperone
group14	Vibrio coralliilyticus strain 58 chromosome I	ANW23177.1	hypothetical protein	type III secretion low calcium response chaperone
group14	Vibrio coralliilyticus strain S2052 chromosome 1	QOU30774.1	tetratricopeptide repeat protein	type III secretion low calcium response chaperone
group14	Vibrio coralliilyticus strain SNUTY-1 chromosome I	ARC91951.1	hypothetical protein	type III secretion low calcium response chaperone
